# Supplementary material for: Integration of p16/HPV DNA Status with a 24-miRNA-Defined Molecular Phenotype Improves Clinically Relevant Stratification of Head and Neck Cancer Patients
Source: Cancers (Basel). 2022 Jul 31;14(15):3745. doi: 10.3390/cancers14153745 (PMC9367561; doi:10.3390/cancers14153745)
Supplement: Supplementary file 1 [file cancers-14-03745-s001.zip]

Archive with 1 entries (1 files):
- cancers-1813359-supplementary.pdf
